# Supplementary material for: Uterine transcriptome analysis reveals mRNA expression changes associated with the ultrastructure differences of eggshell in young and aged laying hens
Source: BMC Genomics. 2020 Nov 9;21:770. doi: 10.1186/s12864-020-07177-7 (PMC7654033; doi:10.1186/s12864-020-07177-7)
Supplement: Supplementary file 2 — Additional file 2. The information of differentially expressed genes (DEGs) in uterus between young (42 wk. of age) and aged hen groups (72 wk. of age). [file 12864_2020_7177_MOESM2_ESM.xlsx]

## Sheet: DEGs
#ID	gene_name	FDR	log2FC	regulated	Nt_annotation	COG_class_annotation	GO_annotation
gene23254	VCAN	0.0143026	0.6296	up	versican core protein precursor [Gallus gallus]	--	Molecular Function: calcium ion binding (GO:0005509);; Molecular Function: hyaluronic acid binding (GO:0005540);; Cellular Component: proteinaceous extracellular matrix (GO:0005578);; Biological Process: cell adhesion (GO:0007155);; Molecular Function: carbohydrate binding (GO:0030246);;
gene14020	TMC3	0.0190129	0.622572	up	transmembrane channel-like protein 3 [Gallus gallus]	--	Biological Process: ion transport (GO:0006811);; Cellular Component: integral component of membrane (GO:0016021);;
gene19209	HES5	0.0180922	0.652022	up	transcription factor HES-5 [Gallus gallus]	--	Molecular Function: transcriptional repressor activity, RNA polymerase II core promoter proximal region sequence-specific binding (GO:0001078);; Molecular Function: DNA binding (GO:0003677);; Cellular Component: nucleus (GO:0005634);; Biological Process: protein complex assembly (GO:0006461);; Biological Process: cell adhesion (GO:0007155);; Biological Process: smoothened signaling pathway (GO:00…
gene13276	SLC9A9	0.0127448	0.596424	up	sodium/hydrogen exchanger 9 [Gallus gallus]	Inorganic ion transport and metabolism	Biological Process: regulation of pH (GO:0006885);; Molecular Function: sodium:proton antiporter activity (GO:0015385);; Cellular Component: integral component of membrane (GO:0016021);;
Gallus_gallus_newGene_27750	--	0.0286082	0.605954	up	rna-directed dna polymerase from mobile element jockey-like [Limosa lapponica baueri]	--	--
Gallus_gallus_newGene_23313	--	0.0328717	0.606413	up	reverse transcriptase, partial [Gallus gallus]	--	Molecular Function: RNA binding (GO:0003723);; Molecular Function: RNA-directed DNA polymerase activity (GO:0003964);; Biological Process: RNA-dependent DNA biosynthetic process (GO:0006278);;
Gallus_gallus_newGene_15315	--	0.0228932	0.633813	up	reverse transcriptase, partial [Gallus gallus]	--	--
gene4368	OVAL	0.0200158	0.604167	up	RecName: Full=Ovalbumin; AltName: Full=Allergen Gal d II; AltName: Full=Egg albumin; AltName: Full=Plakalbumin; AltName: Allergen=Gal d 2 [Gallus gallus]	--	Molecular Function: serine-type endopeptidase inhibitor activity (GO:0004867);; Molecular Function: calcium ion binding (GO:0005509);; Cellular Component: extracellular region (GO:0005576);; Cellular Component: cytosol (GO:0005829);; Biological Process: negative regulation of endopeptidase activity (GO:0010951);; Biological Process: regulation of proteolysis (GO:0030162);; Cellular Component: ear…
Gallus_gallus_newGene_9343	--	0.043359	0.591852	up	proline-rich basic protein 1 [Numida meleagris]	--	--
Gallus_gallus_newGene_30549	--	0.00604351	0.642303	up	prestalk protein-like isoform X2 [Numida meleagris]	--	--
Gallus_gallus_newGene_29078	--	0.0126008	0.653299	up	Prespore protein Dp87, partial [Antrostomus carolinensis]	--	Molecular Function: metal ion binding (GO:0046872);;
gene3913	ZNF385D	0.00014189	0.827422	up	PREDICTED: zinc finger protein 385D isoform X1 [Corvus cornix cornix]	--	--
gene10073	ZC2HC1C	0.0305006	0.597803	up	PREDICTED: zinc finger C2HC domain-containing protein 1C isoform X5 [Gallus gallus]	--	--
gene18482	XAF1	0.0369096	0.609114	up	PREDICTED: XIAP-associated factor 1 isoform X11 [Gallus gallus]	--	--
gene9392	WT1	0.00451724	0.671274	up	PREDICTED: Wilms tumor protein isoform X1 [Calypte anna]	General function prediction only	Molecular Function: nucleic acid binding (GO:0003676);; Cellular Component: nucleus (GO:0005634);; Biological Process: regulation of transcription, DNA-templated (GO:0006355);; Molecular Function: metal ion binding (GO:0046872);;
gene8822	SORCS2	0.0393797	0.589198	up	PREDICTED: VPS10 domain-containing receptor SorCS2 [Haliaeetus leucocephalus]	--	--
gene15053	CACNA1D	0.00621758	0.751728	up	PREDICTED: voltage-dependent L-type calcium channel subunit alpha-1D [Meleagris gallopavo]	--	Molecular Function: voltage-gated calcium channel activity (GO:0005245);; Cellular Component: voltage-gated calcium channel complex (GO:0005891);; Molecular Function: metal ion binding (GO:0046872);;
gene1006	CACNA1C	0.00106915	0.841334	up	PREDICTED: voltage-dependent L-type calcium channel subunit alpha-1C isoform X2 [Gallus gallus]	--	Molecular Function: voltage-gated calcium channel activity (GO:0005245);; Cellular Component: voltage-gated calcium channel complex (GO:0005891);;
Gallus_gallus_newGene_4559	--	0.00989479	0.59223	up	PREDICTED: uncharacterized protein LOC109366062 [Meleagris gallopavo]	--	Biological Process: metanephros development (GO:0001656);; Molecular Function: lamin binding (GO:0005521);; Cellular Component: nucleoplasm (GO:0005654);; Cellular Component: endoplasmic reticulum (GO:0005783);; Cellular Component: focal adhesion (GO:0005925);; Biological Process: cell-matrix adhesion (GO:0007160);; Biological Process: integrin-mediated signaling pathway (GO:0007229);; Biological…
gene13676	LOC100857180	0.00898531	0.729449	up	PREDICTED: U3 small nucleolar RNA-interacting protein 2 [Gallus gallus]	General function prediction only	Cellular Component: nucleus (GO:0005634);;
gene2219	EDAR	0.0228208	0.649425	up	PREDICTED: tumor necrosis factor receptor superfamily member EDAR isoform X1 [Meleagris gallopavo]	--	--
gene479	TRHDE	0.007472	0.727346	up	PREDICTED: thyrotropin-releasing hormone-degrading ectoenzyme [Meleagris gallopavo]	Amino acid transport and metabolism	--
gene23165	TAL2	0.0156416	0.666628	up	PREDICTED: T-cell acute lymphocytic leukemia protein 2 [Phaethon lepturus]	--	--
gene9833	SPTBN5	0.0123845	0.703168	up	PREDICTED: spectrin beta chain, non-erythrocytic 5 [Gallus gallus]	Cytoskeleton	--
gene23100	SLCO4C1	0.00556696	0.76557	up	PREDICTED: solute carrier organic anion transporter family member 4C1 isoform X1 [Gallus gallus]	--	Molecular Function: transporter activity (GO:0005215);; Cellular Component: membrane (GO:0016020);;
gene1060	LOC418189	0.0125034	0.67603	up	PREDICTED: solute carrier organic anion transporter family member 1C1-like isoform X3 [Gallus gallus]	--	--
gene8146	SMIM18	0.00679962	0.660217	up	PREDICTED: small integral membrane protein 18 [Gallus gallus]	--	--
gene7734	SLITRK4	0.0358882	0.609532	up	PREDICTED: SLIT and NTRK-like family, member 4 isoform X1 [Gallus gallus]	--	Biological Process: axonogenesis (GO:0007409);;
gene8378	PPEF2	0.0391811	0.589884	up	PREDICTED: serine/threonine-protein phosphatase with EF-hands 2 isoform X1 [Meleagris gallopavo]	Signal transduction mechanisms	--
gene15632	LOC101749151	0.0192932	0.659027	up	PREDICTED: serine protease inhibitor Kazal-type 5-like [Meleagris gallopavo]	--	--
gene2637	SACS	0.000169587	0.786968	up	PREDICTED: sacsin isoform X6 [Gallus gallus]	--	Molecular Function: ATP binding (GO:0005524);;
gene9471	LMO1	0.0104539	0.619475	up	PREDICTED: rhombotin-1 isoform X1 [Danio rerio]	--	Biological Process: negative regulation of transcription from RNA polymerase II promoter (GO:0000122);; Cellular Component: nucleus (GO:0005634);; Molecular Function: zinc ion binding (GO:0008270);; Biological Process: positive regulation of transcription from RNA polymerase II promoter (GO:0045944);;
gene1037	RERG	0.0104937	0.711524	up	PREDICTED: ras-related and estrogen-regulated growth inhibitor [Struthio camelus australis]	General function prediction only	Molecular Function: GTPase activity (GO:0003924);; Molecular Function: GTP binding (GO:0005525);; Biological Process: obsolete GTP catabolic process (GO:0006184);; Biological Process: small GTPase mediated signal transduction (GO:0007264);; Cellular Component: membrane (GO:0016020);;
gene22582	RANBP3L	0.00749809	0.602151	up	PREDICTED: ran-binding protein 3-like [Columba livia]	--	--
gene8605	KIAA1456	0.00777356	0.694381	up	PREDICTED: putative methyltransferase KIAA1456 isoform X10 [Gallus gallus]	Secondary metabolites biosynthesis, transport and catabolism;; General function prediction only	Molecular Function: methyltransferase activity (GO:0008168);;
gene23500	PRDM6	0.0148118	0.610962	up	PREDICTED: putative histone-lysine N-methyltransferase PRDM6 isoform X2 [Gallus gallus]	General function prediction only	Molecular Function: nucleic acid binding (GO:0003676);; Cellular Component: nucleus (GO:0005634);; Biological Process: neurogenesis (GO:0022008);; Molecular Function: protein homodimerization activity (GO:0042803);; Biological Process: negative regulation of transcription, DNA-templated (GO:0045892);; Molecular Function: metal ion binding (GO:0046872);; Biological Process: negative regulation of …
gene12117	RPRM	0.0164208	0.667862	up	PREDICTED: protein reprimo [Haliaeetus leucocephalus]	--	Cellular Component: cytoplasm (GO:0005737);; Cellular Component: integral component of membrane (GO:0016021);;
gene22931	FAM189A2	0.0360137	0.588607	up	PREDICTED: protein FAM189A2 isoform X2 [Gallus gallus]	--	Cellular Component: integral component of membrane (GO:0016021);;
gene22961	PCSK5	0.00184249	0.701754	up	PREDICTED: proprotein convertase subtilisin/kexin type 5 [Haliaeetus leucocephalus]	Posttranslational modification, protein turnover, chaperones	--
gene584	AMDHD1	0.0277233	0.588573	up	PREDICTED: probable imidazolonepropionase [Gallus gallus]	Secondary metabolites biosynthesis, transport and catabolism	Cellular Component: cytoplasm (GO:0005737);; Molecular Function: hydrolase activity, acting on carbon-nitrogen (but not peptide) bonds, in cyclic amides (GO:0016812);; Biological Process: histidine catabolic process to glutamate and formamide (GO:0019556);;
gene10971	ZNF488	0.0249865	0.641969	up	PREDICTED: PR domain zinc finger protein 8 isoform X7 [Gallus gallus]	--	Molecular Function: RNA polymerase II transcription factor activity, sequence-specific DNA binding (GO:0000981);; Cellular Component: nucleus (GO:0005634);; Biological Process: regulation of transcription from RNA polymerase II promoter (GO:0006357);; Biological Process: oligodendrocyte development (GO:0014003);; Molecular Function: metal ion binding (GO:0046872);;
gene5696	GALNT14	0.0188143	0.667009	up	PREDICTED: polypeptide N-acetylgalactosaminyltransferase 14 isoform X5 [Gallus gallus]	--	Cellular Component: Golgi apparatus (GO:0005794);; Biological Process: protein glycosylation (GO:0006486);; Cellular Component: integral component of membrane (GO:0016021);; Molecular Function: transferase activity, transferring glycosyl groups (GO:0016757);;
Gallus_gallus_newGene_21799	--	0.00908985	0.641953	up	PREDICTED: polycomb group ring finger 2 isoform X1 [Gallus gallus]	--	Biological Process: negative regulation of transcription from RNA polymerase II promoter (GO:0000122);; Cellular Component: sex chromatin (GO:0001739);; Molecular Function: chromatin binding (GO:0003682);; Molecular Function: zinc ion binding (GO:0008270);; Biological Process: anterior/posterior pattern specification (GO:0009952);; Biological Process: histone acetylation (GO:0016573);; Cellular C…
gene1237	LOC107054332	0.00146979	0.766774	up	PREDICTED: poly [ADP-ribose] polymerase 11-like [Meleagris gallopavo]	--	Molecular Function: NAD+ ADP-ribosyltransferase activity (GO:0003950);;
gene12788	PODN	0.0143721	0.636305	up	PREDICTED: podocan isoform X2 [Gallus gallus]	--	Molecular Function: collagen binding (GO:0005518);; Cellular Component: extracellular space (GO:0005615);; Cellular Component: cytoplasm (GO:0005737);; Biological Process: negative regulation of cell proliferation (GO:0008285);; Biological Process: negative regulation of cell migration (GO:0030336);;
Gallus_gallus_newGene_26904	--	0.0105235	0.712381	up	PREDICTED: plasmolipin [Meleagris gallopavo]	--	Cellular Component: integral component of membrane (GO:0016021);; Cellular Component: extracellular exosome (GO:0070062);;
gene11635	PLCL1	0.0037831	0.684731	up	PREDICTED: phospholipase C-like 1 isoform X3 [Gallus gallus]	--	Molecular Function: phosphatidylinositol phospholipase C activity (GO:0004435);; Molecular Function: signal transducer activity (GO:0004871);; Molecular Function: calcium ion binding (GO:0005509);; Molecular Function: phospholipid binding (GO:0005543);; Biological Process: lipid metabolic process (GO:0006629);; Biological Process: intracellular signal transduction (GO:0035556);;
gene20157	LOC101751781	0.0138919	0.693757	up	PREDICTED: peroxisome proliferator-activated receptor gamma coactivator-related protein 1-like isoform X1 [Gallus gallus]	--	--
gene374	PDZRN4	0.0270093	0.615448	up	PREDICTED: PDZ domain-containing RING finger protein 4 [Taeniopygia guttata]	--	--
gene17986	NPB	0.00495894	0.696838	up	PREDICTED: neuropeptide B isoform 2 [Gallus gallus]	--	--
gene15675	NMUR2	0.0328124	0.60452	up	PREDICTED: neuromedin-U receptor 2 [Gallus gallus]	--	Molecular Function: neuromedin U receptor activity (GO:0001607);; Biological Process: reduction of food intake in response to dietary excess (GO:0002023);; Molecular Function: intracellular calcium activated chloride channel activity (GO:0005229);; Molecular Function: GTP binding (GO:0005525);; Biological Process: calcium ion transport (GO:0006816);; Biological Process: phospholipase C-activating…
Gallus_gallus_newGene_31107	--	0.00217539	0.688869	up	PREDICTED: nck-associated protein 5-like, partial [Ficedula albicollis]	--	--
gene1644	PDZK1	0.000738125	0.801893	up	PREDICTED: Na(+)/H(+) exchange regulatory cofactor NHE-RF3 [Gallus gallus]	Posttranslational modification, protein turnover, chaperones	--
gene23180	MEGF10	0.00559593	0.725171	up	PREDICTED: multiple EGF-like-domains 10 isoform X3 [Gallus gallus]	--	--
gene23199	MCTP1	0.0111182	0.707583	up	PREDICTED: multiple C2 and transmembrane domain-containing protein 1 isoform X8 [Gallus gallus]	General function prediction only	--
gene10546	LOC107056420	0.0431749	0.588891	up	PREDICTED: mucin-2 [Gallus gallus]	--	--
gene3700	STEAP2	0.00562089	0.58564	up	PREDICTED: metalloreductase STEAP2 isoform X4 [Gallus gallus]	General function prediction only	Molecular Function: transporter activity (GO:0005215);; Cellular Component: early endosome (GO:0005769);; Cellular Component: cytosol (GO:0005829);; Cellular Component: plasma membrane (GO:0005886);; Biological Process: Golgi to plasma membrane transport (GO:0006893);; Biological Process: endocytosis (GO:0006897);; Biological Process: response to hormone (GO:0009725);; Cellular Component: trans-G…
gene19206	MMEL1	0.000721327	0.632658	up	PREDICTED: membrane metallo-endopeptidase-like 1 [Gallus gallus]	Posttranslational modification, protein turnover, chaperones	--
gene6577	KIAA0408	0.0037831	0.681591	up	PREDICTED: LOW QUALITY PROTEIN: uncharacterized protein KIAA0408 homolog [Gallus gallus]	--	--
Gallus_gallus_newGene_31851	--	0.0387817	0.600149	up	PREDICTED: LOW QUALITY PROTEIN: tetra-peptide repeat homeobox protein 1-like [Coturnix japonica]	--	--
gene19607	LOC771090	0.0156843	0.680874	up	PREDICTED: LOW QUALITY PROTEIN: STAM-binding protein [Gallus gallus]	General function prediction only	Biological Process: mitotic cytokinesis (GO:0000281);; Molecular Function: thiol-dependent ubiquitin-specific protease activity (GO:0004843);; Cellular Component: nucleus (GO:0005634);; Cellular Component: cytoplasm (GO:0005737);; Cellular Component: plasma membrane (GO:0005886);; Biological Process: protein deubiquitination (GO:0016579);; Cellular Component: cleavage furrow (GO:0032154);; Biolog…
gene322	PTPRZ1	0.0419169	0.593718	up	PREDICTED: LOW QUALITY PROTEIN: receptor-type tyrosine-protein phosphatase zeta [Meleagris gallopavo]	Signal transduction mechanisms	--
gene4456	ABCA13	0.00451036	0.725282	up	PREDICTED: LOW QUALITY PROTEIN: ATP-binding cassette sub-family A member 13 [Gallus gallus]	Defense mechanisms	--
gene13842	ACSBG1	0.0291789	0.594712	up	PREDICTED: long-chain-fatty-acid--CoA ligase ACSBG1 isoform X6 [Gallus gallus]	--	Biological Process: very long-chain fatty acid metabolic process (GO:0000038);; Molecular Function: long-chain fatty acid-CoA ligase activity (GO:0004467);; Molecular Function: very long-chain fatty acid-CoA ligase activity (GO:0031957);; Biological Process: response to glucocorticoid (GO:0051384);;
gene985	IQSEC3	0.00193133	0.833256	up	PREDICTED: IQ motif and SEC7 domain-containing protein 3 isoform X1 [Gallus gallus]	General function prediction only	Molecular Function: ARF guanyl-nucleotide exchange factor activity (GO:0005086);; Molecular Function: phospholipid binding (GO:0005543);; Biological Process: regulation of ARF protein signal transduction (GO:0032012);;
gene11752	HOXD10	0.00263369	0.649765	up	PREDICTED: homeobox protein Hox-D10 isoform X1 [Gallus gallus]	--	--
gene8187	GIMD1	0.0314553	0.595595	up	PREDICTED: GTPase IMAP family member GIMD1 isoform X3 [Gallus gallus]	--	Molecular Function: GTP binding (GO:0005525);;
gene22984	GKAP1	8.68567e-05	0.671034	up	PREDICTED: G kinase-anchoring protein 1 isoform X1 [Meleagris gallopavo]	--	Cellular Component: Golgi apparatus (GO:0005794);; Biological Process: signal transduction (GO:0007165);;
gene2201	FHL2	0.0274297	0.633056	up	PREDICTED: four and a half LIM domains protein 2 isoform X7 [Gallus gallus]	--	Biological Process: negative regulation of transcription from RNA polymerase II promoter (GO:0000122);; Biological Process: osteoblast differentiation (GO:0001649);; Cellular Component: nucleus (GO:0005634);; Cellular Component: focal adhesion (GO:0005925);; Molecular Function: transcription factor binding (GO:0008134);; Molecular Function: zinc ion binding (GO:0008270);; Biological Process: resp…
Gallus_gallus_newGene_31384	--	0.0394583	0.596924	up	PREDICTED: foot protein 1 variant 1-like [Salmo salar]	--	--
gene5612	EML6	0.00460296	0.741696	up	PREDICTED: echinoderm microtubule associated protein like 6 isoform X1 [Gallus gallus]	General function prediction only	--
gene4238	RNF144B	0.000170362	0.672003	up	PREDICTED: E3 ubiquitin-protein ligase RNF144B isoform X6 [Gallus gallus]	--	Molecular Function: nucleic acid binding (GO:0003676);; Molecular Function: ubiquitin-protein transferase activity (GO:0004842);; Molecular Function: zinc ion binding (GO:0008270);; Cellular Component: mitochondrial membrane (GO:0031966);; Biological Process: protein ubiquitination involved in ubiquitin-dependent protein catabolic process (GO:0042787);;
gene22995	AGTPBP1	3.14889e-09	0.880802	up	PREDICTED: cytosolic carboxypeptidase 1 isoform X1 [Gallus gallus]	Amino acid transport and metabolism	Cellular Component: vacuolar proton-transporting V-type ATPase, V1 domain (GO:0000221);; Biological Process: eye photoreceptor cell differentiation (GO:0001754);; Molecular Function: metallocarboxypeptidase activity (GO:0004181);; Cellular Component: nucleus (GO:0005634);; Cellular Component: mitochondrion (GO:0005739);; Cellular Component: cytosol (GO:0005829);; Biological Process: proteolysis (…
gene142	CELF2	0.0010884	0.614567	up	PREDICTED: CUGBP Elav-like family member 2 isoform X8 [Pelodiscus sinensis]	General function prediction only	Molecular Function: nucleotide binding (GO:0000166);; Molecular Function: RNA binding (GO:0003723);; Cellular Component: nucleus (GO:0005634);; Cellular Component: cytoplasm (GO:0005737);; Biological Process: mRNA splice site selection (GO:0006376);;
gene3989	CPNE4	0.00447179	0.693021	up	PREDICTED: copine-4 isoform X6 [Gallus gallus]	--	--
gene22604	C7	0.00184249	0.686124	up	PREDICTED: complement component C7 [Gallus gallus]	--	Cellular Component: membrane attack complex (GO:0005579);; Biological Process: immune response (GO:0006955);;
gene6890	COL19A1	0.0132084	0.67457	up	PREDICTED: collagen alpha-1(XIX) chain isoform X6 [Gallus gallus]	--	--
gene2752	CCDC67	0.00404337	0.704808	up	PREDICTED: coiled-coil domain-containing protein 67 isoform X7 [Gallus gallus]	--	--
gene17175	LOC101748499	0.00404318	0.716385	up	PREDICTED: class II histocompatibility antigen, B-L beta chain, partial [Gallus gallus]	--	Biological Process: antigen processing and presentation of peptide or polysaccharide antigen via MHC class II (GO:0002504);; Biological Process: immune response (GO:0006955);; Cellular Component: integral component of membrane (GO:0016021);; Cellular Component: MHC class II protein complex (GO:0042613);;
gene2949	CHRDL2	0.00292116	0.805263	up	PREDICTED: chordin-like 2 isoform X5 [Gallus gallus]	--	--
gene13850	CA12	0.0369591	0.605018	up	PREDICTED: carbonic anhydrase 12 [Gallus gallus]	Inorganic ion transport and metabolism	--
gene19010	BCAS1	0.0346099	0.598669	up	PREDICTED: breast carcinoma-amplified sequence 1 homolog [Gallus gallus]	--	--
Gallus_gallus_newGene_25421	--	0.0289107	0.614816	up	PREDICTED: BPI fold-containing family C protein [Gallus gallus]	--	Molecular Function: lipid binding (GO:0008289);;
gene10190	ASB2	0.0109047	0.61581	up	PREDICTED: ankyrin repeat and SOCS box protein 2 isoform X3 [Gallus gallus]	General function prediction only	Biological Process: protein polyubiquitination (GO:0000209);; Molecular Function: ubiquitin-protein transferase activity (GO:0004842);; Cellular Component: Cul5-RING ubiquitin ligase complex (GO:0031466);; Biological Process: intracellular signal transduction (GO:0035556);; Biological Process: skeletal muscle cell differentiation (GO:0035914);; Biological Process: protein ubiquitination involved …
gene13882	APBA2	0.0146657	0.638691	up	PREDICTED: amyloid beta A4 precursor protein-binding family A member 2 isoform X5 [Gallus gallus]	--	Biological Process: in utero embryonic development (GO:0001701);; Biological Process: chemical synaptic transmission (GO:0007268);; Biological Process: locomotory behavior (GO:0007626);; Biological Process: regulation of gene expression (GO:0010468);; Biological Process: multicellular organism growth (GO:0035264);;
gene10590	LOC107056462	0.0151166	0.686179	up	PREDICTED: alpha-actinin-1-like, partial [Haliaeetus albicilla]	Cytoskeleton	Cellular Component: ruffle (GO:0001726);; Molecular Function: actin binding (GO:0003779);; Molecular Function: calcium ion binding (GO:0005509);; Cellular Component: cytoskeleton (GO:0005856);; Cellular Component: plasma membrane (GO:0005886);; Cellular Component: Z disc (GO:0030018);; Biological Process: actin filament bundle assembly (GO:0051017);; Biological Process: actin crosslink formation …
gene2681	ALKBH8	2.70733e-05	0.658911	up	PREDICTED: alkylated DNA repair protein alkB homolog 8 isoform X7 [Gallus gallus]	Secondary metabolites biosynthesis, transport and catabolism;; General function prediction only	Molecular Function: nucleotide binding (GO:0000166);; Molecular Function: nucleic acid binding (GO:0003676);; Molecular Function: methyltransferase activity (GO:0008168);; Molecular Function: oxidoreductase activity, acting on paired donors, with incorporation or reduction of molecular oxygen, 2-oxoglutarate as one donor, and incorporation of one atom each of oxygen into both donors (GO:0016706);;
gene6195	SRD5A2	0.00105992	0.869386	up	PREDICTED: 3-oxo-5-alpha-steroid 4-dehydrogenase 2 [Gallus gallus]	--	Molecular Function: 3-oxo-5-alpha-steroid 4-dehydrogenase activity (GO:0003865);; Cellular Component: cytoplasm (GO:0005737);; Biological Process: androgen biosynthetic process (GO:0006702);; Cellular Component: integral component of membrane (GO:0016021);; Biological Process: male genitalia development (GO:0030539);; Biological Process: oxidation-reduction process (GO:0055114);;
Gallus_gallus_newGene_32348	--	0.00248271	0.651801	up	PERQ amino acid-rich with GYF domain-containing protein 1 [Alligator mississippiensis]	--	--
gene16628	NOC4L	0.000199925	0.920132	up	nucleolar complex protein 4 homolog [Gallus gallus]	--	Cellular Component: nucleolus (GO:0005730);; Cellular Component: integral component of membrane (GO:0016021);; Cellular Component: nuclear membrane (GO:0031965);; Biological Process: ribosome biogenesis (GO:0042254);;
gene7984	NPY5R	0.0137342	0.645936	up	neuropeptide Y receptor type 5 [Gallus gallus]	--	--
gene6779	LYRM2	0.00562089	0.652041	up	LYR motif-containing protein 2 [Gallus gallus]	--	Cellular Component: mitochondrion (GO:0005739);;
gene4946	IL7	0.000200607	0.704302	up	interleukin 7 [Gallus gallus]	--	--
Gallus_gallus_newGene_6525	--	0.0123845	0.692583	up	hypothetical protein llap_7614 [Limosa lapponica baueri]	--	Molecular Function: RNA binding (GO:0003723);; Molecular Function: RNA-directed DNA polymerase activity (GO:0003964);; Biological Process: RNA-dependent DNA biosynthetic process (GO:0006278);;
Gallus_gallus_newGene_10845	--	0.000169587	0.659262	up	hypothetical protein llap_17364 [Limosa lapponica baueri]	--	--
Gallus_gallus_newGene_12620	--	0.0357944	0.605762	up	hypothetical protein llap_14489 [Limosa lapponica baueri]	--	--
Gallus_gallus_newGene_26903	--	0.0385473	0.599686	up	hypothetical protein llap_10309 [Limosa lapponica baueri]	--	--
Gallus_gallus_newGene_6524	--	0.0140614	0.687213	up	hypothetical protein CIB84_017679 [Bambusicola thoracicus]	--	--
Gallus_gallus_newGene_16510	--	0.00331195	0.669027	up	hypothetical protein ASZ78_003410 [Callipepla squamata]	--	--
gene8985	GFRA4	0.00708797	0.64852	up	GDNF family receptor alpha-4 precursor [Gallus gallus]	--	Molecular Function: receptor activity (GO:0004872);; Cellular Component: plasma membrane (GO:0005886);; Cellular Component: anchored component of membrane (GO:0031225);;
gene20973	FMOD	0.0369591	0.60436	up	fibromodulin precursor [Gallus gallus]	Function unknown	Cellular Component: proteinaceous extracellular matrix (GO:0005578);; Cellular Component: extracellular space (GO:0005615);;
gene11963	CNTNAP5	0.00396866	0.718994	up	contactin-associated protein-like 5 precursor [Gallus gallus]	--	Biological Process: cell adhesion (GO:0007155);; Cellular Component: integral component of membrane (GO:0016021);;
gene16247	C16ORF45	3.52639e-09	1.20402	up	chromosome 14 open reading frame, human C16orf45 [Gallus gallus]	--	--
gene4392	CDH6	0.00508381	0.773172	up	cadherin-6 precursor [Gallus gallus]	--	Molecular Function: calcium ion binding (GO:0005509);; Cellular Component: nucleus (GO:0005634);; Cellular Component: cytoplasm (GO:0005737);; Cellular Component: plasma membrane (GO:0005886);; Biological Process: homophilic cell adhesion via plasma membrane adhesion molecules (GO:0007156);; Cellular Component: integral component of membrane (GO:0016021);;
gene18259	KCTD7	0.00260414	0.773997	up	BTB/POZ domain-containing protein KCTD7 [Gallus gallus]	--	Biological Process: negative regulation of protein phosphorylation (GO:0001933);; Biological Process: negative regulation of leukocyte migration (GO:0002686);; Molecular Function: DNA binding (GO:0003677);; Molecular Function: ubiquitin-protein transferase activity (GO:0004842);; Cellular Component: cytosol (GO:0005829);; Cellular Component: plasma membrane (GO:0005886);; Molecular Function: zinc…
gene6491	TXLNB	0.0383957	0.603343	up	beta-taxilin [Gallus gallus]	--	Cellular Component: cytoplasm (GO:0005737);; Molecular Function: syntaxin binding (GO:0019905);;
gene10995	ACTA2	0.0180922	0.63257	up	actin, aortic smooth muscle [Gallus gallus]	Cytoskeleton	Molecular Function: ATP binding (GO:0005524);; Biological Process: obsolete ATP catabolic process (GO:0006200);; Biological Process: apoptotic process (GO:0006915);; Molecular Function: ATPase activity (GO:0016887);; Molecular Function: myosin binding (GO:0017022);; Biological Process: skeletal muscle thin filament assembly (GO:0030240);; Cellular Component: I band (GO:0031674);; Biological Proce…
gene26356	LOC107051349	0.00100242	0.825325	up	--	--	--
Gallus_gallus_newGene_8753	--	0.00101841	0.821183	up	--	--	--
Gallus_gallus_newGene_8684	--	0.00592258	0.692288	up	--	--	--
Gallus_gallus_newGene_8634	--	0.0351591	0.608187	up	--	--	--
Gallus_gallus_newGene_7207	--	0.0182799	0.623825	up	--	--	--
Gallus_gallus_newGene_6782	--	0.0217239	0.618091	up	--	--	--
Gallus_gallus_newGene_33175	--	0.013083	0.632395	up	--	--	--
Gallus_gallus_newGene_30538	--	0.0027863	0.636751	up	--	--	--
Gallus_gallus_newGene_29548	--	2.05843e-05	0.807142	up	--	--	--
Gallus_gallus_newGene_27498	--	0.0195314	0.629271	up	--	--	--
Gallus_gallus_newGene_26902	--	0.00856787	0.599088	up	--	--	--
Gallus_gallus_newGene_23989	--	0.0351591	0.604292	up	--	--	--
Gallus_gallus_newGene_23655	--	0.00194307	0.828662	up	--	--	--
Gallus_gallus_newGene_20431	--	0.0366881	0.601211	up	--	--	--
Gallus_gallus_newGene_18156	--	0.0106742	0.713086	up	--	--	--
Gallus_gallus_newGene_15440	--	0.00989479	0.719028	up	--	--	--
Gallus_gallus_newGene_15326	--	0.0108657	0.6928	up	--	--	--
Gallus_gallus_newGene_13672	--	0.0314521	0.608782	up	--	--	--
gene26078	LOC101748666	0.000325382	-0.671442	down	X1311 protein [Xenopus laevis]	--	Molecular Function: hydrogen ion transmembrane transporter activity (GO:0015078);; Molecular Function: cation-transporting ATPase activity (GO:0019829);; Molecular Function: ATPase activity, coupled to transmembrane movement of ions, rotational mechanism (GO:0044769);;
gene10951	SCD	0.000522287	-0.705282	down	stearoyl-CoA desaturase 1 [Gallus gallus]	Lipid transport and metabolism	Molecular Function: stearoyl-CoA 9-desaturase activity (GO:0004768);; Molecular Function: iron ion binding (GO:0005506);; Cellular Component: endoplasmic reticulum (GO:0005783);; Biological Process: fatty acid biosynthetic process (GO:0006633);; Cellular Component: integral component of membrane (GO:0016021);; Biological Process: oxidation-reduction process (GO:0055114);;
gene3628	GPR158	0.00134276	-0.804802	down	probable G-protein coupled receptor 158 precursor [Gallus gallus]	--	Molecular Function: G-protein coupled receptor activity (GO:0004930);; Biological Process: regulation of G-protein coupled receptor protein signaling pathway (GO:0008277);; Cellular Component: integral component of membrane (GO:0016021);; Biological Process: protein localization to plasma membrane (GO:0072659);;
Gallus_gallus_newGene_29932	--	0.000407577	-0.722996	down	PREDICTED: uncharacterized protein LOC106593816 isoform X1 [Salmo salar]	--	--
Gallus_gallus_newGene_22864	--	0.0149667	-0.596634	down	PREDICTED: uncharacterized protein LOC104916326 [Meleagris gallopavo]	--	--
gene26009	LOC107051050	3.28656e-09	-0.61594	down	PREDICTED: ubiquitin-like modifier-activating enzyme 1 [Haliaeetus leucocephalus]	Coenzyme transport and metabolism	Molecular Function: ATP binding (GO:0005524);; Biological Process: cellular protein modification process (GO:0006464);; Molecular Function: small protein activating enzyme activity (GO:0008641);; Molecular Function: ligase activity (GO:0016874);;
gene17702	LOC769242	0.00661577	-0.74902	down	PREDICTED: TBC1 domain family member 24-like isoform X1 [Gallus gallus]	--	Molecular Function: GTPase activator activity (GO:0005097);; Biological Process: positive regulation of GTPase activity (GO:0032851);;
gene3499	LOC107052479	0.00468838	-0.719892	down	PREDICTED: solute carrier family 22 member 13 [Gallus gallus]	Carbohydrate transport and metabolism;; Amino acid transport and metabolism;; Inorganic ion transport and metabolism;; General function prediction only	Cellular Component: integral component of membrane (GO:0016021);; Molecular Function: transmembrane transporter activity (GO:0022857);; Biological Process: transmembrane transport (GO:0055085);;
gene13387	SLC12A9	0.014637	-0.586497	down	PREDICTED: solute carrier family 12 member 9, partial [Gallus gallus]	Amino acid transport and metabolism	--
gene16	SHANK3	0.00177889	-0.607152	down	PREDICTED: SH3 and multiple ankyrin repeat domains protein 3-like [Gallus gallus]	General function prediction only	--
gene17292	RNF208	0.00206652	-0.606012	down	PREDICTED: RING finger protein 208 [Gallus gallus]	--	Molecular Function: zinc ion binding (GO:0008270);;
gene15911	LOC107049110	0.0381525	-0.599059	down	PREDICTED: protocadherin gamma-A5-like [Gallus gallus]	--	--
gene15431	LOC107054480	0.010074	-0.664943	down	PREDICTED: protocadherin gamma-A5-like [Gallus gallus]	--	--
gene15427	LOC107054481	0.00865555	-0.728535	down	PREDICTED: protocadherin gamma-A5-like [Gallus gallus]	--	--
gene25917	LOC107050970	0.00632212	-0.7166	down	PREDICTED: protein-cysteine N-palmitoyltransferase porcupine-like [Pseudopodoces humilis]	--	--
gene24238	LOC101751749	0.000537606	-0.674813	down	PREDICTED: phosphoribosylformylglycinamidine synthase [Chrysemys picta bellii]	Nucleotide transport and metabolism	Molecular Function: catalytic activity (GO:0003824);; Cellular Component: intracellular organelle (GO:0043229);; Biological Process: single-organism cellular process (GO:0044763);;
Gallus_gallus_newGene_30992	--	0.00989479	-0.669356	down	PREDICTED: OTU domain-containing protein 5 isoform X2 [Pseudopodoces humilis]	--	Molecular Function: thiol-dependent ubiquitin-specific protease activity (GO:0004843);; Cellular Component: integral component of membrane (GO:0016021);; Biological Process: sterol metabolic process (GO:0016125);; Biological Process: protein deubiquitination (GO:0016579);; Molecular Function: cholestenol delta-isomerase activity (GO:0047750);;
gene18730	LOC770857	0.0278174	-0.634785	down	PREDICTED: nucleolin-like [Gallus gallus]	--	--
Gallus_gallus_newGene_32521	--	0.00313592	-0.678544	down	PREDICTED: noelin-2-like [Clupea harengus]	--	--
gene25793	LOC107050859	2.42646e-09	-0.643304	down	PREDICTED: neutral alpha-glucosidase AB [Haliaeetus leucocephalus]	Carbohydrate transport and metabolism	Molecular Function: catalytic activity (GO:0003824);;
gene8466	PRSS12	0.0110706	-0.676953	down	PREDICTED: neurotrypsin, partial [Gallus gallus]	Posttranslational modification, protein turnover, chaperones	--
gene23125	TRABD2A	0.000169587	-0.731693	down	PREDICTED: metalloprotease TIKI1 isoform X1 [Gallus gallus]	--	--
Gallus_gallus_newGene_32625	--	0.00296241	-0.64481	down	PREDICTED: mannose-P-dolichol utilization defect 1 protein [Coturnix japonica]	--	Biological Process: dolichol-linked oligosaccharide biosynthetic process (GO:0006488);; Cellular Component: integral component of membrane (GO:0016021);;
Gallus_gallus_newGene_29715	--	0.00014189	-0.626646	down	PREDICTED: LOW QUALITY PROTEIN: upstream stimulatory factor 1-like [Gallus gallus]	--	--
gene6865	LOC107053122	0.0142047	-0.684776	down	PREDICTED: LOW QUALITY PROTEIN: endogenous retrovirus group K member 25 Pol protein-like [Meleagris gallopavo]	--	Molecular Function: RNA-directed DNA polymerase activity (GO:0003964);; Molecular Function: endonuclease activity (GO:0004519);; Molecular Function: zinc ion binding (GO:0008270);; Biological Process: DNA integration (GO:0015074);;
gene2289	LOC107050425	5.00129e-05	-1.03682	down	PREDICTED: LOW QUALITY PROTEIN: endogenous retrovirus group K member 25 Pol protein-like [Meleagris gallopavo]	--	--
Gallus_gallus_newGene_31207	--	0.034656	-0.589465	down	PREDICTED: LOW QUALITY PROTEIN: 5-oxoprolinase, partial [Calypte anna]	Amino acid transport and metabolism;; Secondary metabolites biosynthesis, transport and catabolism	Molecular Function: hydrolase activity (GO:0016787);;
gene13147	KIF1A	0.00137507	-0.692915	down	PREDICTED: kinesin-like protein KIF1A isoform X4 [Struthio camelus australis]	Cytoskeleton	--
gene9338	LOC422993	7.66901e-05	-1.00249	down	PREDICTED: interferon-induced transmembrane protein 3 [Gallus gallus]	--	Biological Process: response to biotic stimulus (GO:0009607);; Cellular Component: integral component of membrane (GO:0016021);;
gene3413	LOC107052494	0.0363796	-0.610847	down	PREDICTED: GTPase IMAP family member 7-like [Meleagris gallopavo]	--	Molecular Function: GTP binding (GO:0005525);;
gene7644	GPC3	0.0230106	-0.638181	down	PREDICTED: glypican-3 [Gallus gallus]	--	Biological Process: branching involved in ureteric bud morphogenesis (GO:0001658);; Cellular Component: proteinaceous extracellular matrix (GO:0005578);; Cellular Component: lysosome (GO:0005764);; Biological Process: anterior/posterior axis specification (GO:0009948);; Biological Process: body morphogenesis (GO:0010171);; Biological Process: bone mineralization (GO:0030282);; Biological Process:…
gene2761	FOLH1	0.016206	-0.597135	down	PREDICTED: glutamate carboxypeptidase 2 [Gallus gallus]	--	Molecular Function: carboxypeptidase activity (GO:0004180);; Cellular Component: nucleus (GO:0005634);; Cellular Component: cytoplasm (GO:0005737);; Cellular Component: integral component of plasma membrane (GO:0005887);; Biological Process: proteolysis (GO:0006508);; Biological Process: folic acid-containing compound metabolic process (GO:0006760);; Molecular Function: dipeptidase activity (GO:0…
gene13361	LOC424918	0.000793613	-0.72159	down	PREDICTED: flocculation protein FLO11-like isoform X5 [Gallus gallus]	--	--
gene22980	FRMD3	0.0422571	-0.588751	down	PREDICTED: FERM domain-containing protein 3 isoform X1 [Gallus gallus]	--	Cellular Component: cytoplasm (GO:0005737);; Cellular Component: cytoskeleton (GO:0005856);; Molecular Function: cytoskeletal protein binding (GO:0008092);; Cellular Component: extrinsic component of membrane (GO:0019898);;
gene2897	LOC107052464	0.000195259	-0.932736	down	PREDICTED: envelope glycoprotein gp95-like [Gallus gallus]	--	--
gene14394	CLEC18A	0.0441605	-0.588278	down	PREDICTED: C-type lectin domain family 18 member A-like isoform X17 [Gallus gallus]	--	--
Gallus_gallus_newGene_24862	--	0.00129338	-0.860652	down	PREDICTED: collagen alpha-1(I) chain-like, partial [Gallus gallus]	--	--
gene17189	LOC417057	0.00608069	-0.68965	down	PREDICTED: class I histocompatibility antigen, F10 alpha chain-like isoform X7 [Gallus gallus]	--	Biological Process: positive regulation of T cell mediated cytotoxicity (GO:0001916);; Biological Process: antigen processing and presentation of peptide antigen via MHC class I (GO:0002474);; Molecular Function: peptide antigen binding (GO:0042605);; Cellular Component: MHC class I protein complex (GO:0042612);;
gene17157	LOC100858581	0.00431077	-0.775076	down	PREDICTED: class I histocompatibility antigen, F10 alpha chain-like isoform X1 [Gallus gallus]	--	Biological Process: positive regulation of T cell mediated cytotoxicity (GO:0001916);; Biological Process: antigen processing and presentation of peptide antigen via MHC class I (GO:0002474);; Molecular Function: peptide antigen binding (GO:0042605);; Cellular Component: MHC class I protein complex (GO:0042612);;
gene17231	YF5	0.0233797	-0.644512	down	PREDICTED: class I histocompatibility antigen, F10 alpha chain isoform X5 [Gallus gallus]	--	Biological Process: positive regulation of T cell mediated cytotoxicity (GO:0001916);; Biological Process: antigen processing and presentation of peptide antigen via MHC class I (GO:0002474);; Molecular Function: peptide antigen binding (GO:0042605);; Cellular Component: MHC class I protein complex (GO:0042612);;
Gallus_gallus_newGene_31653	--	1.7505e-05	-0.635294	down	PREDICTED: charged multivesicular body protein 2a, partial [Mesitornis unicolor]	--	Biological Process: cell separation after cytokinesis (GO:0000920);; Cellular Component: nuclear envelope (GO:0005635);; Cellular Component: cytosol (GO:0005829);; Biological Process: vacuolar transport (GO:0007034);; Biological Process: mitotic metaphase plate congression (GO:0007080);; Biological Process: membrane invagination (GO:0010324);; Biological Process: exit from mitosis (GO:0010458);; …
Gallus_gallus_newGene_25494	--	0.00331388	-0.666228	down	PREDICTED: ADM2 [Coturnix japonica]	--	--
Gallus_gallus_newGene_30660	--	0.0381396	-0.603703	down	PREDICTED: 5-oxoprolinase-like [Cyprinus carpio]	Amino acid transport and metabolism;; Secondary metabolites biosynthesis, transport and catabolism	Molecular Function: hydrolase activity (GO:0016787);;
Gallus_gallus_newGene_30764	--	0.0191269	-0.613854	down	multiple epidermal growth factor-like domains protein 8 [Alligator mississippiensis]	--	--
gene17072	BF2	0.00732232	-0.607138	down	MHC class I antigen, partial [Gallus gallus]	--	Biological Process: positive regulation of T cell mediated cytotoxicity (GO:0001916);; Biological Process: antigen processing and presentation of peptide antigen via MHC class I (GO:0002474);; Molecular Function: peptide antigen binding (GO:0042605);; Cellular Component: MHC class I protein complex (GO:0042612);;
gene3767	LOC107052568	0.0342364	-0.611472	down	gag protein [Gallus gallus]	--	--
gene23300	ALDOB	0.016206	-0.607019	down	fructose-bisphosphate aldolase B [Gallus gallus]	Carbohydrate transport and metabolism	Biological Process: liver development (GO:0001889);; Molecular Function: fructose-bisphosphate aldolase activity (GO:0004332);; Cellular Component: cytosol (GO:0005829);; Biological Process: gluconeogenesis (GO:0006094);; Biological Process: glycolytic process (GO:0006096);; Biological Process: small molecule metabolic process (GO:0044281);;
gene5776	BFSP1	0.00556696	-0.729032	down	filensin [Gallus gallus]	--	Molecular Function: structural constituent of eye lens (GO:0005212);; Cellular Component: mitochondrion (GO:0005739);; Cellular Component: intermediate filament (GO:0005882);; Cellular Component: plasma membrane (GO:0005886);; Cellular Component: actin cytoskeleton (GO:0015629);; Biological Process: cell maturation (GO:0048469);; Biological Process: lens fiber cell development (GO:0070307);;
gene4962	FABP5	0.010074	-0.591142	down	fatty acid binding protein 5 (psoriasis-associated) [Gallus gallus]	--	Molecular Function: transporter activity (GO:0005215);; Biological Process: glucose metabolic process (GO:0006006);; Biological Process: phosphatidylcholine biosynthetic process (GO:0006656);; Molecular Function: lipid binding (GO:0008289);; Biological Process: glucose transport (GO:0015758);;
gene8293	DMP1	0.0335785	-0.605224	down	dentin matrix acidic phosphoprotein 1 precursor [Gallus gallus]	--	Biological Process: ossification (GO:0001503);; Biological Process: extracellular matrix organization (GO:0030198);;
gene25264	LOC431499	0.0146731	-0.633912	down	coiled-coil domain-containing protein 81 [Gallus gallus]	--	Cellular Component: intracellular (GO:0005622);; Biological Process: signal transduction (GO:0007165);; Molecular Function: phosphatidylinositol binding (GO:0035091);;
gene8721	CCKAR	0.0308502	-0.600052	down	cholecystokinin receptor type A [Gallus gallus]	--	Biological Process: neuron migration (GO:0001764);; Molecular Function: cholecystokinin receptor activity (GO:0004951);; Biological Process: axonogenesis (GO:0007409);; Cellular Component: integral component of membrane (GO:0016021);; Biological Process: forebrain development (GO:0030900);; Biological Process: cholecystokinin signaling pathway (GO:0038188);;
gene20186	APOC3	0.0168379	-0.640662	down	apolipoprotein C-III precursor [Gallus gallus]	--	--
Gallus_gallus_newGene_30920	--	0.0161849	-0.628068	down	--	--	--
Gallus_gallus_newGene_28729	--	0.00626736	-0.659656	down	--	--	--
Gallus_gallus_newGene_28728	--	1.25057e-05	-0.812558	down	--	--	--
Gallus_gallus_newGene_19275	--	0.0261238	-0.639886	down	--	--	--
Gallus_gallus_newGene_12320	--	0.0140887	-0.692747	down	--	--	--
